# Supplementary material for: High-Temperature Quantum Hall Effect in Graphite-Gated Graphene Heterostructure Devices with High Carrier Mobility
Source: Nanomaterials (Basel). 2022 Oct 26;12(21):3777. doi: 10.3390/nano12213777 (PMC9654316; doi:10.3390/nano12213777)
Supplement: Supplementary file 1 [file nanomaterials-12-03777-s001.zip]

Archive with 1 entries (1 files):
- nanomaterials-1967898-supplementary.pdf
